# Supplementary material for: Dissemination of evidence based interventions for pediatric sleep disorders – The Niagara project: process and outcomes
Source: Sleep Med X. 2019 Feb 7;1:100001. doi: 10.1016/j.sleepx.2019.100001 (PMC8041121; doi:10.1016/j.sleepx.2019.100001)
Supplement: Multimedia component 1 [file mmc1.zip]

Archive with 6 entries (6 files):
- Rempel_CoI_Disclosure_Evidence_Niagara_Process.pdf
- Ou_CoI_Disclosure_Evidence_Niagara_Process(1).pdf
- Lemay_CoI_Disclosure_Evidence_Niagara_Process.pdf
- Hunter_CoI_Disclosure_Evidence_Niagara_Process.pdf
- Hall_CoI_Disclosure_Evidence_Niagara_Process.pdf
- CoI_Disclosure_Evidence_Niagara_Process-Biletchi.pdf
